# Supplementary material for: Bio-Nanohybrid Gelatin/Quantum Dots for Cellular Imaging and Biosensing Applications
Source: Int J Mol Sci. 2022 Oct 6;23(19):11867. doi: 10.3390/ijms231911867 (PMC9570018; doi:10.3390/ijms231911867)
Supplement: Supplementary file 1 [file ijms-23-11867-s001.zip]

Archive with 1 entries (1 files):
- ijms-1861866-supplementary.pdf
